# Supplementary material for: Appropriateness of psychotropic medication use in a cohort of adolescents with intellectual disability in Queensland, Australia
Source: BJPsych Open. 2020 Nov 17;6(6):e142. doi: 10.1192/bjo.2020.125 (PMC7745239; doi:10.1192/bjo.2020.125)
Supplement: Supplementary file 1 [file bjosup.zip]

Archive with 2 entries (2 files):
- S2056472420001258sup001.doc
- S2056472420001258sup002.zip
